# Supplementary material for: Evaluating tools for transcription factor binding site prediction
Source: BMC Bioinformatics. 2016 Nov 2;17:547. doi: 10.1186/s12859-016-1298-9 (PMC6889335; doi:10.1186/s12859-016-1298-9)
Supplement: Supplementary file 1 — The PAZAR Reference Dataset. Entries from PAZAR, with the numbers of each TFBS that they contain. The spreadsheet also indicates whether the TFBSs are found in JASPAR and/or the ENCODE-ChIP-Seq data. (XLS 54 kb) [file 12859_2016_1298_MOESM1_ESM.xls]

## Sheet: Sheet1
PAZAR Gene	ESR1	ESR2	SP1	CTCF	E2F1	ELK4	GATA3	GATA2	IRF1	MAX	NFKB	NFYA	STAT1	YY1	TAL1	No. of different TFBSs	Total TFBSs	No. of different TFBSs in JASPAR	No. of different TFBSs in ENCODE ChIP-Seq DATA
In JASPAR?	yes	yes	yes	yes	yes	yes	yes	yes	yes	yes	yes	yes	yes	yes
In ENCODE ChIP-Seq Data?				yes	yes	yes	yes	yes	yes	yes	yes	yes	yes	yes	yes
ENSG00000230368	0	0	0	50	0	0	0	0	0	0	0	0	0	0	0	1	50	1	1
ENSG00000187634	0	0	0	45	0	0	18	0	0	0	0	0	0	0	0	2	63	2	2
ENSG00000187642	0	29	0	32	0	0	0	0	0	0	0	0	0	0	0	2	61	2	1
ENSG00000188290	0	0	0	30	0	0	43	0	0	0	0	0	0	0	0	2	73	2	2
ENSG00000188157	0	0	0	55	0	0	0	0	0	0	0	0	0	0	0	1	55	1	1
ENSG00000131591	0	0	0	27	0	0	25	0	0	0	0	0	0	0	0	2	52	2	2
ENSG00000162572	0	0	0	15	0	0	0	0	0	0	0	0	0	0	0	1	15	1	1
ENSG00000107404	0	0	0	52	0	0	0	0	0	0	0	0	0	0	0	1	52	1	1
ENSG00000162576	0	0	0	40	0	0	0	0	0	0	0	0	0	0	0	1	40	1	1
ENSG00000179403	0	0	0	34	0	0	0	0	0	0	0	0	0	0	0	1	34	1	1
ENSG00000185097	0	0	0	0	0	0	54	0	0	0	0	0	0	0	0	1	54	1	1
ENSG00000225880	0	0	0	0	0	0	51	0	0	0	0	0	0	0	0	1	51	1	1
ENSG00000237330	27	0	0	0	0	0	49	0	0	0	0	0	0	0	0	2	76	2	1
ENSG00000078369	0	0	0	0	0	0	33	48	0	0	0	0	0	0	39	3	120	2	3
ENSG00000142611	23	0	0	0	0	0	47	0	0	0	0	0	0	0	0	2	70	2	1
ENSG00000078900	0	0	0	0	0	0	55	0	0	0	0	0	0	0	0	1	55	1	1
ENSG00000140948	0	0	0	0	0	0	0	0	0	0	0	0	29	0	0	1	29	1	1
ENSG00000252279	0	0	0	0	0	0	0	0	0	0	0	0	57	0	0	1	57	1	1
ENSG00000150938	0	0	0	0	0	0	0	0	0	0	0	0	38	0	0	1	38	1	1
ENSG00000149679	0	0	0	0	0	0	0	0	0	0	0	0	32	0	0	1	32	1	1
ENSG00000158470	0	0	0	0	0	0	0	0	0	0	0	0	43	0	0	1	43	1	1
ENSG00000231715	0	0	0	0	0	0	0	0	0	0	0	0	27	0	0	1	27	1	1
ENSG00000200216	0	0	0	0	0	0	0	0	0	0	0	0	20	0	0	1	20	1	1
ENSG00000159882	0	0	0	0	0	0	0	0	0	0	0	0	52	0	0	1	52	1	1
ENSG00000166676	0	0	0	0	0	0	0	0	0	0	0	0	33	0	0	1	33	1	1
ENSG00000183914	0	0	0	0	0	0	0	0	0	0	0	0	40	0	0	1	40	1	1
ENSG00000187608	0	0	0	0	0	0	0	55	0	0	0	0	0	0	0	1	55	1	1
ENSG00000205116	0	0	0	0	0	0	0	49	0	0	0	0	0	0	0	1	49	1	1
ENSG00000157933	0	0	0	0	0	0	0	48	0	0	0	0	0	0	0	1	48	1	1
ENSG00000097021	0	0	0	0	0	0	0	30	0	0	0	0	0	0	0	1	30	1	1
ENSG00000069812	0	0	0	0	0	0	0	38	0	0	0	0	0	0	0	1	38	1	1
ENSG00000171680	25	0	0	0	0	0	0	34	0	0	0	0	0	0	0	2	59	2	1
ENSG00000162413	0	0	0	0	0	0	0	34	0	0	0	0	0	0	0	1	34	1	1
ENSG00000007923	0	0	0	0	0	0	0	16	0	0	0	0	0	0	0	1	16	1	1
ENSG00000171735	28	0	0	0	0	0	0	53	0	0	0	0	0	0	0	2	81	2	1
ENSG00000116285	0	0	0	0	0	0	0	58	0	0	0	0	0	0	0	1	58	1	1
ENSG00000200975	0	0	0	0	0	0	0	53	0	0	0	0	0	0	0	1	53	1	1
ENSG00000142599	0	0	0	0	0	0	0	44	0	0	0	0	0	0	0	1	44	1	1
ENSG00000074800	0	0	0	0	0	0	0	50	0	0	0	0	0	0	0	1	50	1	1
ENSG00000131686	17	0	0	0	0	0	0	54	0	0	0	0	0	0	0	2	71	2	1
ENSG00000252956	0	0	0	0	0	0	0	51	0	0	0	0	0	0	0	1	51	1	1
ENSG00000173614	0	0	0	0	0	0	0	46	0	0	0	0	0	0	0	1	46	1	1
ENSG00000130939	0	0	0	0	0	0	0	50	0	0	0	0	0	0	0	1	50	1	1
ENSG00000054523	0	0	0	0	0	0	0	40	0	0	0	0	0	0	0	1	40	1	1
ENSG00000251503	0	0	0	0	0	0	0	54	0	0	0	0	0	0	0	1	54	1	1
ENSG00000142655	0	0	0	0	0	0	0	56	0	0	0	0	0	0	0	1	56	1	1
ENSG00000177000	0	0	0	0	0	0	0	58	0	0	0	0	0	0	0	1	58	1	1
ENSG00000120949	0	0	0	0	0	0	0	55	0	0	0	0	0	0	0	1	55	1	1
ENSG00000028137	0	0	0	0	0	0	0	51	0	0	0	0	0	0	0	1	51	1	1
ENSG00000048707	0	0	0	0	0	0	0	20	0	0	0	0	0	0	0	1	20	1	1
ENSG00000162496	0	0	0	0	0	0	0	27	0	0	0	0	0	0	0	1	27	1	1
ENSG00000116731	0	0	0	0	0	0	0	42	0	0	0	0	0	0	0	1	42	1	1
ENSG00000189337	0	0	0	0	0	0	0	56	0	0	0	0	0	0	0	1	56	1	1
ENSG00000171729	0	0	0	0	0	0	0	49	0	0	0	0	0	0	0	1	49	1	1
ENSG00000142621	0	0	0	0	0	0	0	46	0	0	0	0	0	0	0	1	46	1	1
ENSG00000142634	0	0	0	0	0	0	0	50	0	0	0	0	0	0	0	1	50	1	1
ENSG00000162458	0	0	0	0	0	0	0	54	0	0	0	0	0	0	0	1	54	1	1
ENSG00000116809	0	0	0	0	0	0	0	41	0	0	0	0	0	0	0	1	41	1	1
ENSG00000142627	0	0	0	0	0	0	0	27	0	0	0	0	0	0	0	1	27	1	1
ENSG00000037637	0	0	0	0	0	0	0	19	0	0	0	0	0	0	0	1	19	1	1
ENSG00000055070	0	0	0	0	0	0	0	51	0	0	0	0	0	0	0	1	51	1	1
ENSG00000252099	0	0	0	0	0	0	0	42	0	0	0	0	0	0	0	1	42	1	1
ENSG00000159363	0	0	0	0	0	0	0	24	0	0	0	0	0	0	0	1	24	1	1
ENSG00000117115	0	0	0	0	0	0	0	44	0	0	0	0	0	0	0	1	44	1	1
ENSG00000169991	0	0	0	0	0	0	0	44	0	0	0	0	0	0	0	1	44	1	1
ENSG00000127481	0	0	0	0	0	0	0	53	0	0	0	0	0	0	0	1	53	1	1
ENSG00000077549	0	0	0	0	0	0	0	52	0	0	0	0	0	0	0	1	52	1	1
ENSG00000201609	0	0	0	0	0	0	0	44	0	0	0	0	0	0	0	1	44	1	1
ENSG00000162542	0	0	0	0	0	0	0	39	0	0	0	0	0	0	0	1	39	1	1
ENSG00000188257	0	0	0	0	0	0	0	30	0	0	0	0	0	0	0	1	30	1	1
ENSG00000117215	0	0	0	0	0	0	0	34	0	0	0	0	0	0	0	1	34	1	1
ENSG00000162543	0	0	0	0	0	0	0	45	0	0	0	0	0	0	0	1	45	1	1
ENSG00000162545	0	0	0	0	0	0	0	52	0	0	0	0	0	0	0	1	52	1	1
ENSG00000117245	0	0	0	0	0	0	0	35	0	0	0	0	0	0	0	1	35	1	1
ENSG00000075151	0	0	0	0	0	0	0	44	0	0	0	0	0	0	0	1	44	1	1
ENSG00000117298	0	0	0	0	0	0	0	42	0	0	0	0	0	0	0	1	42	1	1
ENSG00000162551	0	0	0	0	0	0	0	42	0	0	0	0	0	0	0	1	42	1	1
ENSG00000090686	0	0	0	0	0	0	0	42	0	0	0	0	0	0	0	1	42	1	1
ENSG00000142798	0	0	0	0	0	0	0	55	0	0	0	0	0	0	0	1	55	1	1
ENSG00000219073	0	0	0	0	0	0	0	42	0	0	0	0	0	0	0	1	42	1	1
ENSG00000142789	0	0	0	0	0	0	0	22	0	0	0	0	0	0	0	1	22	1	1
ENSG00000004487	0	0	0	0	0	0	0	37	0	0	0	0	0	0	0	1	37	1	1
ENSG00000169641	0	0	0	0	0	0	0	21	0	0	0	0	0	0	0	1	21	1	1
ENSG00000179546	0	0	0	0	0	0	0	45	0	0	0	0	0	0	0	1	45	1	1
ENSG00000125944	0	0	0	0	0	0	0	31	0	0	0	0	0	0	0	1	31	1	1
ENSG00000007968	0	0	0	0	0	0	0	19	0	0	0	0	0	0	0	1	19	1	1
ENSG00000117318	0	0	0	0	0	0	0	30	0	0	0	0	0	0	0	1	30	1	1
ENSG00000188529	0	0	0	0	0	0	0	41	0	0	0	0	0	0	0	1	41	1	1
ENSG00000142661	0	0	0	0	0	0	0	44	0	0	0	0	0	0	0	1	44	1	1
ENSG00000185436	0	0	0	0	0	0	0	48	0	0	0	0	0	0	0	1	48	1	1
ENSG00000158055	0	0	0	0	0	0	0	41	0	0	0	0	0	0	0	1	41	1	1
ENSG00000184454	0	0	0	0	0	0	0	23	0	0	0	0	0	0	0	1	23	1	1
ENSG00000133226	0	0	0	0	0	0	0	35	0	0	0	0	0	0	0	1	35	1	1
ENSG00000169504	0	0	0	0	0	0	0	52	0	0	0	0	0	0	0	1	52	1	1
ENSG00000117614	0	0	0	0	0	0	0	52	0	0	0	0	0	0	0	1	52	1	1
ENSG00000117616	0	0	0	0	0	0	0	41	0	0	0	0	0	0	0	1	41	1	1
ENSG00000204178	0	0	0	0	0	0	0	38	0	0	0	0	0	0	0	1	38	1	1
ENSG00000158006	0	0	0	0	0	0	0	32	0	0	0	0	0	0	0	1	32	1	1
ENSG00000175087	0	0	0	0	0	0	0	43	0	0	0	0	0	0	0	1	43	1	1
ENSG00000130695	0	0	0	0	0	0	0	16	0	0	0	0	0	0	0	1	16	1	1
ENSG00000158062	0	0	0	0	0	0	0	22	0	0	0	0	0	0	0	1	22	1	1
ENSG00000117676	0	0	0	0	0	0	0	39	0	0	0	0	0	0	0	1	39	1	1
ENSG00000117713	0	0	0	0	0	0	0	45	0	0	0	0	0	0	0	1	45	1	1
ENSG00000090273	0	0	0	0	0	0	0	52	0	0	0	0	0	0	0	1	52	1	1
ENSG00000253368	0	0	0	0	0	0	0	31	0	0	0	0	0	0	0	1	31	1	1
ENSG00000090020	0	0	0	0	0	0	0	34	0	0	0	0	0	0	0	1	34	1	1
ENSG00000117758	0	0	0	0	0	0	0	43	0	0	0	0	0	0	0	1	43	1	1
ENSG00000158161	0	0	0	0	0	0	0	53	0	0	0	0	0	0	0	1	53	1	1
ENSG00000169403	0	0	0	0	0	0	0	50	0	0	0	0	0	0	0	1	50	1	1
ENSG00000204138	0	0	0	0	0	0	0	16	0	0	0	0	0	0	0	1	16	1	1
ENSG00000120656	0	0	0	0	0	0	0	59	0	0	0	0	0	0	0	1	59	1	1
ENSG00000209804	0	0	0	0	0	0	0	27	0	0	0	0	0	0	0	1	27	1	1
ENSG00000159023	0	0	0	0	0	0	0	44	0	0	0	0	0	0	0	1	44	1	1
ENSG00000116353	0	0	0	0	0	0	0	52	0	0	0	0	0	0	0	1	52	1	1
ENSG00000060656	0	0	0	0	0	0	0	33	0	0	0	0	0	0	0	1	33	1	1
ENSG00000162511	0	0	0	0	0	0	0	21	0	0	0	0	0	0	0	1	21	1	1
ENSG00000168528	0	0	0	0	0	0	0	34	0	0	0	0	0	0	0	1	34	1	1
ENSG00000142910	0	0	0	0	0	0	0	33	0	0	0	0	0	0	0	1	33	1	1
ENSG00000184007	0	0	0	0	0	0	0	44	0	0	0	0	0	0	0	1	44	1	1
ENSG00000121775	0	0	0	0	0	0	0	41	0	0	0	0	0	0	0	1	41	1	1
ENSG00000215897	0	0	0	0	0	0	0	33	0	0	0	0	0	0	0	1	33	1	1
ENSG00000176261	0	0	0	0	0	0	0	37	0	0	0	0	0	0	0	1	37	1	1
ENSG00000162522	0	0	0	0	0	0	0	42	0	0	0	0	0	0	0	1	42	1	1
ENSG00000172845	0	0	0	0	0	0	0	0	0	0	0	46	0	0	0	1	46	1	1
ENSG00000075624	0	0	0	0	0	0	0	0	0	22	0	55	0	0	0	2	77	2	2
ENSG00000177302	0	0	0	0	0	0	0	0	0	0	0	0	0	67	0	1	67	1	1
ENSG00000120889	0	0	0	0	0	0	0	0	45	0	55	0	0	0	0	2	100	2	2
ENSG00000169429	0	0	0	0	0	0	0	0	0	0	71	0	0	0	0	1	71	1	1
ENSG00000136634	0	0	0	0	0	0	0	0	46	0	0	0	0	0	0	1	46	1	1
ENSG00000198610	0	0	0	0	0	0	0	0	76	18	0	0	0	0	0	2	94	2	2
ENSG00000171759	0	0	0	0	0	0	0	0	54	36	0	0	0	0	0	2	90	2	2
ENSG00000132646	0	0	0	0	0	0	0	0	65	0	0	0	0	0	0	1	65	1	1
ENSG00000143632	0	0	34	0	0	0	0	0	59	19	0	0	0	0	0	3	112	3	2
ENSG00000159251	0	0	22	0	0	0	0	0	34	0	0	0	0	0	0	2	56	2	1
ENSG00000023287	0	0	0	0	73	0	0	0	0	0	0	0	0	0	0	1	73	1	1
ENSG00000124216	0	0	0	0	0	0	0	0	0	60	0	0	0	0	0	1	60	1	1
ENSG00000165474	0	0	0	0	0	0	0	0	0	50	0	0	0	0	0	1	50	1	1
ENSG00000039068	0	0	0	0	0	0	0	0	0	44	0	0	0	0	0	1	44	1	1
ENSG0000016086	0	0	0	0	0	0	0	0	0	29	0	0	0	0	0	1	29	1	1
ENSG00000167910	0	0	0	0	0	53	0	0	0	0	0	0	0	0	0	1	53	1	1
ENSG00000167165	0	0	0	0	0	15	0	0	0	0	0	0	0	0	0	1	15	1	1
ENSG00000163581	0	0	0	0	0	20	0	0	0	0	0	0	0	0	0	1	20	1	1
ENSG00000150526	0	0	0	0	0	60	0	0	0	0	0	0	0	0	0	1	60	1	1
ENSG00000136872	0	0	0	0	0	36	0	0	0	0	0	0	0	0	0	1	36	1	1
ENSG00000131482	0	0	0	0	0	27	0	0	0	0	0	0	0	0	0	1	27	1	1
ENSG00000129965	0	0	0	0	0	42	0	0	0	0	0	0	0	0	0	1	42	1	1
ENSG00000215912	0	0	0	0	0	0	0	0	0	0	0	0	0	0	25	1	25	0	1
ENSG00000169717	0	0	0	0	0	0	0	0	0	0	0	0	0	0	19	1	19	0	1
ENSG00000169598	0	0	0	0	0	0	0	0	0	0	0	0	0	0	30	1	30	0	1
ENSG00000109814	0	0	19	0	0	0	0	0	0	0	0	0	0	0	0	1	19	1	0
ENSG00000115718	0	0	24	0	0	0	0	0	0	0	0	0	0	0	0	1	24	1	0
ENSG0000017615	0	0	37	0	0	0	0	0	0	0	0	0	0	0	0	1	37	1	0
ENSG00000176022	18	0	0	0	0	0	0	0	0	0	0	0	0	0	0	1	18	1	0
ENSG00000008130	36	0	0	0	0	0	0	0	0	0	0	0	0	0	0	1	36	1	0
ENSG00000116254	32	0	0	0	0	0	0	0	0	0	0	0	0	0	0	1	32	1	0
ENSG00000142583	33	0	0	0	0	0	0	0	0	0	0	0	0	0	0	1	33	1	0
ENSG00000171621	20	0	0	0	0	0	0	0	0	0	0	0	0	0	0	1	20	1	0
ENSG00000196505	21	0	0	0	0	0	0	0	0	0	0	0	0	0	0	1	21	1	0
ENSG00000134258	41	0	0	0	0	0	0	0	0	0	0	0	0	0	0	1	41	1	0
	0	0	0	0	0	0	0	0	0	0	0	0	0	0	0
Total number of TFBSs	321	29	136	380	73	253	375	4008	379	278	126	101	371	67	113
Number of genes with TFBSs for this TF	12	1	5	10	1	7	9	98	7	8	2	2	10	1	4
Total Genes			159
Total Genes with TFBSs in JASPAR			156
Total Genes with TFBSs in ENCODE ChIP-Seq data			149

## Sheet: Sheet2
GENE	CTCF	GATA3	STAT1	GATA2	NFYA	YY1	NFKB	IRF1	E2F1	MAX	ELK4	NO OF TFs THAT BIND	TOTAL TFBS
