# Supplementary material for: Evaluating tools for transcription factor binding site prediction
Source: BMC Bioinformatics. 2016 Nov 2;17:547. doi: 10.1186/s12859-016-1298-9 (PMC6889335; doi:10.1186/s12859-016-1298-9)
Supplement: Supplementary file 2 — Evaluation of search tools using JASPAR.2010 PWMs. Sensitivity, Positive predictive value, Geometric accuracy and False positive rate for the 14 TFBSs that are found in the PAZAR-J dataset. Separate sheets are provided for each of the search tools. (XLS 31.5 kb) [file 12859_2016_1298_MOESM2_ESM.xls]

## Sheet: TITLE
Initial evaluation of search tool performance using JASPAR.2010 matrices
	See the different sheets within this file

## Sheet: fimo_jaspar
	SN	PPV	ACCg	FPRs
IRF1	0.816976	0.753056	0.784365	0.0138442
GATA2	0.802395	0.7441	0.772698	0.0143212
YY1	0.835821	0.756757	0.795307	0.0158271
E2F1	0.821918	0.769231	0.795138	0.0145142
ELK4	0.814229	0.725352	0.768507	0.0150249
CTCF	0.815789	0.729412	0.771393	0.0147769
STAT1	0.811321	0.725301	0.767106	0.016372
GATA3	0.808	0.737226	0.771802	0.0147628
MAX	0.823741	0.71118	0.765394	0.0136904
NFKB	0.801587	0.737226	0.768734	0.0139947
NFYA	0.811881	0.713043	0.760859	0.0153176
ESR1	0.816	0.726	0.77	0.014
ESR2	0.828	0.727	0.776	0.014
SP1	0.811	0.728	0.768	0.014
	0.815619	0.734492	0.77395	0.0146033

## Sheet: mcast_jaspar
	SN	PPV	ACCg	FPRs
IRF1	0.777188	0.695962	0.735455	0.0254808
GATA2	0.786677	0.692815	0.738256	0.0296105
YY1	0.776119	0.675325	0.72397	0.0304597
E2F1	0.794521	0.690476	0.740674	0.0217712
ELK4	0.774704	0.682927	0.727369	0.0421955
CTCF	0.776316	0.679724	0.726416	0.0448448
STAT1	0.765499	0.674584	0.718605	0.0291674
GATA3	0.770667	0.684834	0.726484	0.0283779
MAX	0.766187	0.661491	0.711917	0.0294357
NFKB	0.769841	0.692857	0.730336	0.0291732
NFYA	0.782178	0.663866	0.720598	0.0372759
ESR1	0.769	0.675	0.72	0.033
ESR2	0.759	0.688	0.722	0.034
SP1	0.767	0.684	0.724	0.032
	0.773921	0.681561	0.726148	0.0319138

## Sheet: patser_jaspar
	SN	PPV	ACCg	FPRs
IRF1	0.724138	0.672414	0.697797	0.0187848
GATA2	0.737275	0.659598	0.697356	0.0156854
YY1	0.716418	0.666667	0.691095	0.0182161
E2F1	0.712329	0.666667	0.68912	0.0161635
ELK4	0.731225	0.65371	0.691382	0.0124028
CTCF	0.715789	0.652278	0.683296	0.0141308
STAT1	0.730458	0.64988	0.688992	0.0212713
GATA3	0.722667	0.659367	0.690292	0.0137636
MAX	0.719424	0.634921	0.675853	0.0107955
NFKB	0.714286	0.656934	0.68501	0.0146845
NFYA	0.722772	0.640351	0.680315	0.0162983
ESR1	0.728	0.642	0.684	0.017
ESR2	0.724	0.636	0.679	0.016
SP1	0.727	0.649	0.687	0.017
	0.72327	0.652842	0.687179	0.0158712

## Sheet: possumsearch_jaspar
	SN	PPV	ACCg	FPRs
IRF1	0.708223	0.652812	0.679953	0.0207303
GATA2	0.707834	0.642437	0.674343	0.00954218
YY1	0.701493	0.652778	0.676697	0.0176188
E2F1	0.69863	0.653846	0.675867	0.0207816
ELK4	0.711462	0.631579	0.670332	0.0175284
CTCF	0.707895	0.62704	0.666242	0.016434
STAT1	0.708895	0.624703	0.665469	0.0252776
GATA3	0.704	0.634615	0.668408	0.0162774
MAX	0.708633	0.613707	0.659464	0.0171509
NFKB	0.706349	0.640288	0.672508	0.0252268
NFYA	0.712871	0.62069	0.665186	0.0152664
ESR1	0.706	0.629	0.666	0.02
ESR2	0.724	0.636	0.679	0.021
SP1	0.706	0.626	0.665	0.019
	0.70802	0.634678	0.670319	0.0187025

## Sheet: comet_jaspar
	SN	PPV	ACCg	FPRs
IRF1	0.68435	0.597222	0.639304	0.0533454
GATA2	0.679142	0.593416	0.634834	0.0299689
YY1	0.686567	0.589744	0.636316	0.0349391
E2F1	0.684932	0.588235	0.634745	0.0201219
ELK4	0.687747	0.59589	0.640173	0.0368225
CTCF	0.678947	0.593103	0.634575	0.0522083
STAT1	0.684636	0.592075	0.636675	0.0363417
GATA3	0.68	0.587558	0.632091	0.0255679
MAX	0.683453	0.579268	0.629208	0.0422967
NFKB	0.674603	0.582192	0.626696	0.0374846
NFYA	0.673267	0.581197	0.62554	0.0341091
ESR1	0.676	0.588	0.63	0.038
ESR2	0.69	0.588	0.637	0.036
SP1	0.685	0.591	0.636	0.039
	0.682046	0.589064	0.633797	0.0368719

## Sheet: clover_jaspar
	SN	PPV	ACCg	FPRs
IRF1	0.671088	0.596698	0.632801	0.0285167
GATA2	0.675898	0.579589	0.625894	0.0150262
YY1	0.671642	0.576923	0.622483	0.0158271
E2F1	0.671233	0.583333	0.625742	0.0206167
ELK4	0.683794	0.572848	0.625867	0.0175389
CTCF	0.684211	0.59633	0.638761	0.0216114
STAT1	0.681941	0.589744	0.634169	0.0242181
GATA3	0.674667	0.587007	0.629312	0.018233
MAX	0.665468	0.569231	0.615471	0.0168576
NFKB	0.650794	0.577465	0.613034	0.0343609
NFYA	0.673267	0.586207	0.628231	0.0248138
ESR1	0.658	0.586	0.62	0.023
ESR2	0.69	0.588	0.637	0.023
SP1	0.677	0.582	0.628	0.024
	0.6735	0.58367	0.626912	0.0219729

## Sheet: clusterbuster_jaspar
	SN	PPV	ACCg	FPRs
IRF1	0.664	0.591449	0.626675	0.0473166
GATA2	0.659182	0.591448	0.624397	0.0301601
YY1	0.656716	0.586667	0.620704	0.0301611
E2F1	0.657534	0.585366	0.620402	0.0188024
ELK4	0.652174	0.578947	0.614471	0.0383548
CTCF	0.660526	0.575688	0.61665	0.0394722
STAT1	0.652291	0.568075	0.608728	0.0569245
GATA3	0.653333	0.580569	0.615877	0.0278028
MAX	0.647482	0.555556	0.59976	0.0315845
NFKB	0.666667	0.595745	0.630209	0.0416824
NFYA	0.653465	0.564103	0.607142	0.0221591
ESR1	0.65	0.581	0.615	0.039
ESR2	0.655	0.594	0.624	0.04
SP1	0.662	0.574	0.616	0.038
	0.656455	0.580187	0.617144	0.0358157

## Sheet: cister_jaspar
	SN	PPV	ACCg	FPRs
IRF1	0.633952	0.578692	0.605693	0.0478155
GATA2	0.635729	0.572971	0.603534	0.0250531
YY1	0.641791	0.597222	0.619106	0.0253831
E2F1	0.643836	0.580247	0.611215	0.0282036
ELK4	0.632411	0.561404	0.59585	0.028139
CTCF	0.634211	0.559165	0.595507	0.0410134
STAT1	0.630728	0.551887	0.589992	0.0589047
GATA3	0.632	0.562945	0.596474	0.0274856
MAX	0.633094	0.539877	0.584631	0.0320094
NFKB	0.626984	0.572464	0.599104	0.0428051
NFYA	0.633663	0.547009	0.588744	0.0368387
ESR1	0.628	0.563	0.594	0.04
ESR2	0.655	0.559	0.605	0.039
SP1	0.632	0.562	0.596	0.04
	0.635243	0.564849	0.598918	0.0366179

## Sheet: baycis_jaspar
	SN	PPV	ACCg	FPRs
IRF1	0.594164	0.492308	0.540844	0.0405064
GATA2	0.601796	0.538273	0.569149	0.03266
YY1	0.61194	0.493976	0.549803	0.0447937
E2F1	0.60274	0.488889	0.542838	0.0313374
ELK4	0.592885	0.487013	0.537348	0.0413313
CTCF	0.586842	0.487965	0.535125	0.0430456
STAT1	0.598383	0.492239	0.542722	0.0434609
GATA3	0.6	0.526932	0.56228	0.0373918
MAX	0.607914	0.495601	0.548892	0.0392368
NFKB	0.587302	0.490066	0.536485	0.0416283
NFYA	0.613861	0.48062	0.54317	0.0413288
ESR1	0.592	0.49	0.539	0.042
ESR2	0.586	0.5	0.541	0.044
SP1	0.604	0.497	0.547	0.04
	0.598559	0.497206	0.545404	0.0401944

[truncated: 1 more sheets: matrixscan_jaspar]
