# Supplementary material for: Evaluating tools for transcription factor binding site prediction
Source: BMC Bioinformatics. 2016 Nov 2;17:547. doi: 10.1186/s12859-016-1298-9 (PMC6889335; doi:10.1186/s12859-016-1298-9)
Supplement: Supplementary file 3 — Motif Discovery Tool Performance. Complete results for individual PWMs generated using different motif discovery tools and scanned against PAZAR-E data using the FIMO motif scanning tool. (XLS 14 kb) [file 12859_2016_1298_MOESM3_ESM.xls]

## Sheet: Sheet5
Evaluation of motif discovery tools
	See individual sheets within this file

## Sheet: chipmunk
	SN	PPV	ACCg	FPRs
IRF1	0.888594	0.786385	0.835929	0.01
GATA2	0.876248	0.790101	0.83206	0.008
YY1	0.880597	0.776316	0.826814	0.007
E2F1	0.876712	0.780488	0.827202	0.011
ELK4	0.893281	0.787456	0.838701	0.008
CTCF	0.892105	0.781106	0.834763	0.011
STAT1	0.886792	0.781473	0.832469	0.009
GATA3	0.896	0.788732	0.840657	0.009
MAX	0.892086	0.792332	0.840731	0.008
NFKB	0.896825	0.79021	0.841831	0.009
NFYA	0.881188	0.787611	0.833087	0.007
TAL1	0.876106	0.785714	0.82968	0.008
	0.886378	0.78566	0.834494	0.00875

## Sheet: meme-chip
	SN	PPV	ACCg	FPRs
IRF1	0.864721	0.778043	0.820238	0.011
GATA2	0.863772	0.775885	0.81865	0.011
YY1	0.865672	0.773333	0.818201	0.01
E2F1	0.863014	0.768293	0.814277	0.014
ELK4	0.869565	0.766551	0.816435	0.01
CTCF	0.871053	0.771562	0.819799	0.014
STAT1	0.859838	0.770531	0.813961	0.013
GATA3	0.872	0.765808	0.817181	0.013
MAX	0.870504	0.768254	0.817782	0.014
NFKB	0.865079	0.767606	0.814886	0.013
NFYA	0.861386	0.769912	0.814365	0.014
TAL1	0.858407	0.776	0.816164	0.013
	0.865418	0.770981	0.816828	0.0125

## Sheet: rgadem
	SN	PPV	ACCg	FPRs
IRF1	0.928382	0.862069	0.894611	0.002
GATA2	0.926148	0.844596	0.884432	0.001
YY1	0.940299	0.84	0.888735	0.001
E2F1	0.945205	0.851852	0.897315	0.001
ELK4	0.928854	0.842294	0.884516	0.001
CTCF	0.931579	0.834906	0.881919	0.002
STAT1	0.927224	0.836983	0.880949	0.002
GATA3	0.922667	0.841849	0.881332	0.001
MAX	0.938849	0.83121	0.883392	0.001
NFKB	0.936508	0.830986	0.882171	0.002
NFYA	0.940594	0.811966	0.873917	0.002
TAL1	0.929204	0.833333	0.879964	0.002
	0.932959	0.838504	0.884438	0.0015

## Sheet: homer
	SN	PPV	ACCg	FPRs
IRF1	0.901857	0.801887	0.850404	0.007
GATA2	0.901198	0.804096	0.851263	0.007
YY1	0.910448	0.792208	0.849273	0.006
E2F1	0.90411	0.795181	0.847898	0.005
ELK4	0.897233	0.793706	0.843884	0.009
CTCF	0.894737	0.787037	0.839161	0.009
STAT1	0.90027	0.793349	0.84512	0.008
GATA3	0.898667	0.798578	0.847146	0.007
MAX	0.902878	0.786834	0.842861	0.008
NFKB	0.904762	0.802817	0.852266	0.005
NFYA	0.891089	0.782609	0.835089	0.007
TAL1	0.902655	0.796875	0.848117	0.006
	0.900825	0.794598	0.84604	0.007
