# Supplementary material for: Evaluating tools for transcription factor binding site prediction
Source: BMC Bioinformatics. 2016 Nov 2;17:547. doi: 10.1186/s12859-016-1298-9 (PMC6889335; doi:10.1186/s12859-016-1298-9)
Supplement: Supplementary file 5 — Evaluation of search tools using PWMs generated from the ENCODE-ChIP-Seq data using rGADEM. Sensitivity, Positive predictive value, Geometric accuracy and False positive rate for the 12 TFBSs that are found in the PAZAR-E dataset. Separate sheets are provided for each of the search tools. (XLS 29.5 kb) [file 12859_2016_1298_MOESM5_ESM.xls]

## Sheet: TITLE
Evaluation of search tool performance using matrices generated with rGADEM from ENCODE ChIP-Seq data
	See the different sheets within this file

## Sheet: fimo_chip
	SN	PPV	ACCg	FPRs
IRF1	0.928382	0.862069	0.894611	0.00235844
GATA2	0.926148	0.844596	0.884432	0.00101897
YY1	0.940299	0.84	0.888735	0.001
E2F1	0.945205	0.851852	0.897315	0.000989602
ELK4	0.928854	0.842294	0.884516	0.00113868
CTCF	0.931579	0.834906	0.881919	0.00185008
STAT1	0.927224	0.836983	0.880949	0.002
GATA3	0.922667	0.841849	0.881332	0.00140662
MAX	0.938849	0.83121	0.883392	0.001
NFKB	0.936508	0.830986	0.882171	0.00206391
NFYA	0.940594	0.811966	0.873917	0.00232777
TAL1	0.929204	0.833333	0.879964	0.002
	0.932959	0.838504	0.884438	0.00159617

## Sheet: mcast_chip
	SN	PPV	ACCg	FPRs
IRF1	0.901857	0.796253	0.847411	0.0197009
GATA2	0.903194	0.78152	0.840157	0.00861919
YY1	0.925373	0.78481	0.852198	0.00895873
E2F1	0.90411	0.795181	0.847898	0.00610254
ELK4	0.913043	0.775168	0.841286	0.00990852
CTCF	0.902632	0.772523	0.835047	0.0139543
STAT1	0.90566	0.768879	0.834472	0.0209574
GATA3	0.901333	0.7806	0.838797	0.0101617
MAX	0.906475	0.761329	0.830738	0.0119548
NFKB	0.912698	0.777027	0.842135	0.0209247
NFYA	0.910891	0.760331	0.832213	0.00801132
TAL1	0.902655	0.778626	0.83835	0.012
	0.907493	0.777687	0.840059	0.0126045

## Sheet: patser_chip
	SN	PPV	ACCg	FPRs
IRF1	0.885942	0.791469	0.837374	0.0123759
GATA2	0.88498	0.777339	0.829415	0.00551071
YY1	0.895522	0.789474	0.840828	0.00656974
E2F1	0.890411	0.792683	0.840127	0.00329867
ELK4	0.885375	0.767123	0.824131	0.00597728
CTCF	0.881579	0.76659	0.822077	0.00895822
STAT1	0.886792	0.759815	0.820852	0.0131927
GATA3	0.88	0.772834	0.824678	0.00642141
MAX	0.888489	0.755352	0.81922	0.00809564
NFKB	0.888889	0.772414	0.828607	0.0152629
NFYA	0.891089	0.756303	0.820934	0.00588048
TAL1	0.884956	0.78125	0.831488	0.007
	0.887002	0.773554	0.828311	0.00821198

## Sheet: possumsearch_chip
	SN	PPV	ACCg	FPRs
IRF1	0.867374	0.77305	0.818855	0.0146166
GATA2	0.874501	0.764449	0.817626	0.0068004
YY1	0.880597	0.766234	0.821428	0.00836148
E2F1	0.876712	0.771084	0.822204	0.00494801
ELK4	0.873518	0.756849	0.813094	0.00765892
CTCF	0.873684	0.754545	0.811933	0.0114825
STAT1	0.873315	0.753488	0.811192	0.0155607
GATA3	0.872	0.764019	0.816226	0.00804834
MAX	0.874101	0.745399	0.807189	0.00857733
NFKB	0.873016	0.758621	0.813811	0.0192722
NFYA	0.881188	0.735537	0.805076	0.00742839
TAL1	0.876106	0.755725	0.813693	0.01
	0.874676	0.75825	0.81436	0.0102296

## Sheet: comet_chip
	SN	PPV	ACCg	FPRs
IRF1	0.870027	0.775414	0.821359	0.0204906
GATA2	0.869261	0.762864	0.814327	0.00898348
YY1	0.880597	0.776316	0.826814	0.0113477
E2F1	0.863014	0.777778	0.819288	0.00610254
ELK4	0.873518	0.756849	0.813094	0.010476
CTCF	0.868421	0.755149	0.809807	0.0154607
STAT1	0.873315	0.75	0.809312	0.0220964
GATA3	0.877333	0.763341	0.818355	0.0103576
MAX	0.870504	0.735562	0.800193	0.0122473
NFKB	0.865079	0.756944	0.809208	0.0244598
NFYA	0.871287	0.739496	0.802691	0.00936623
TAL1	0.867257	0.75969	0.811693	0.015
	0.870801	0.759117	0.813012	0.0138657

## Sheet: clover_chip
	SN	PPV	ACCg	FPRs
IRF1	0.843501	0.753555	0.79726	0.0221548
GATA2	0.846557	0.743916	0.793579	0.00968298
YY1	0.865672	0.74359	0.802312	0.0110491
E2F1	0.863014	0.75	0.804525	0.00659734
ELK4	0.84585	0.732877	0.78734	0.011271
CTCF	0.85	0.734091	0.789922	0.016352
STAT1	0.851752	0.726437	0.786603	0.0236574
GATA3	0.848	0.736111	0.790077	0.0108048
MAX	0.845324	0.714286	0.777047	0.0132979
NFKB	0.849206	0.737931	0.791616	0.0264609
NFYA	0.851485	0.716667	0.781173	0.0105951
TAL1	0.849558	0.738462	0.792064	0.014
	0.850827	0.73566	0.791127	0.0146603

## Sheet: clusterbuster_chip
	SN	PPV	ACCg	FPRs
IRF1	0.846154	0.755924	0.799768	0.0260712
GATA2	0.846806	0.742995	0.793204	0.0113514
YY1	0.850746	0.75	0.798786	0.0134381
E2F1	0.863014	0.759036	0.809357	0.00841161
ELK4	0.84585	0.732877	0.78734	0.0129492
CTCF	0.844737	0.732877	0.786821	0.0190273
STAT1	0.846361	0.726852	0.784334	0.0286496
GATA3	0.848	0.737819	0.790993	0.0133407
MAX	0.845324	0.718654	0.77942	0.0148811
NFKB	0.849206	0.737931	0.791616	0.0286791
NFYA	0.851485	0.728814	0.787765	0.011954
TAL1	0.849558	0.738462	0.792064	0.016
	0.848937	0.73852	0.791789	0.0170628

## Sheet: cister_chip
	SN	PPV	ACCg	FPRs
IRF1	0.832891	0.735363	0.782609	0.0284864
GATA2	0.827844	0.727951	0.776292	0.0123445
YY1	0.835821	0.736842	0.784773	0.0253831
E2F1	0.835616	0.743902	0.788427	0.019792
ELK4	0.822134	0.714777	0.766578	0.021478
CTCF	0.826316	0.716895	0.769663	0.0203045
STAT1	0.824798	0.714953	0.767914	0.0302079
GATA3	0.824	0.723653	0.772198	0.0220497
MAX	0.823741	0.70679	0.763028	0.0206406
NFKB	0.833333	0.724138	0.776819	0.0234844
NFYA	0.831683	0.7	0.763006	0.0173263
TAL1	0.823009	0.72093	0.77028	0.021
	0.828432	0.722183	0.773466	0.0218748

## Sheet: baycis_chip
	SN	PPV	ACCg	FPRs
IRF1	0.790451	0.697892	0.742731	0.0319627
GATA2	0.787425	0.695614	0.740097	0.0140798
YY1	0.791045	0.679487	0.733147	0.0173202
E2F1	0.794521	0.682353	0.736304	0.00989602
ELK4	0.794466	0.688356	0.739511	0.0165138
CTCF	0.786842	0.687356	0.735419	0.023609
STAT1	0.787062	0.680653	0.731926	0.0309499
GATA3	0.789333	0.691589	0.738846	0.017194
MAX	0.798611	0.684524	0.73937	0.0195912
NFKB	0.809524	0.703448	0.754624	0.0397227
NFYA	0.792079	0.672269	0.729719	0.0140848
TAL1	0.787611	0.684615	0.734309	0.023
	0.792414	0.687346	0.738	0.0214937

[truncated: 1 more sheets: matrixscan_chip]
